# Supplementary material for: A relationship between species richness and evenness that depends on specific relative abundance distribution
Source: PeerJ. 2018 Jun 12;6:e4951. doi: 10.7717/peerj.4951 (PMC6003394; doi:10.7717/peerj.4951)
Supplement: Supplemental Information 9 — The simulated data used to conduct four S–E relationships (S–EPielou, S–EHill, S–EBulla and S–Evar) when p = 0.6 [file peerj-06-4951-s009.csv]

S	p	Epielou	Ehill	Ebulla	Evar
2	0.6	0.969470026	0.980195403	0.795002119	0.972489208
3	0.6	0.965421086	0.96367447	0.810989745	0.95293016
4	0.6	0.962559642	0.949590749	0.819522053	0.93807553
5	0.6	0.960390419	0.937327931	0.806828128	0.926282694
6	0.6	0.958669726	0.92646686	0.802665501	0.916618844
7	0.6	0.957260522	0.916716076	0.802156236	0.908508509
8	0.6	0.9560786	0.907866211	0.79590467	0.901574151
9	0.6	0.955068806	0.899762196	0.791893901	0.895556062
10	0.6	0.954193221	0.892286071	0.789924067	0.890268743
11	0.6	0.953424759	0.885346036	0.787124233	0.885575578
12	0.6	0.952743462	0.878869236	0.783676878	0.881373365
13	0.6	0.952134248	0.872796866	0.78150177	0.877582454
14	0.6	0.951585468	0.867080765	0.780237934	0.874140236
15	0.6	0.951087957	0.861680976	0.777308441	0.870996709
16	0.6	0.950634392	0.856563979	0.775196351	0.868111382
17	0.6	0.950218838	0.851701366	0.773750695	0.865451064
18	0.6	0.949836425	0.847068849	0.772206615	0.862988247
19	0.6	0.949483115	0.842645492	0.770221466	0.860699917
20	0.6	0.949155527	0.838413122	0.768742315	0.858566643
21	0.6	0.948850804	0.834355856	0.76767372	0.856571895
22	0.6	0.948566515	0.830459731	0.766152148	0.854701506
23	0.6	0.948300573	0.826712407	0.764699136	0.852943254
24	0.6	0.948051178	0.823102917	0.763577738	0.851286533
25	0.6	0.947816768	0.819621478	0.762734556	0.849722087
26	0.6	0.947595978	0.816259318	0.761331843	0.848241799
27	0.6	0.947387608	0.813008545	0.760201917	0.846838511
28	0.6	0.947190603	0.809862029	0.759306256	0.845505889
29	0.6	0.947004027	0.806813311	0.758462161	0.844238304
30	0.6	0.946827049	0.803856516	0.757346536	0.843030731
31	0.6	0.946658925	0.800986288	0.756430057	0.84187867
32	0.6	0.94649899	0.798197727	0.755687999	0.840778079
33	0.6	0.946346646	0.795486341	0.754883246	0.839725315
34	0.6	0.946201355	0.792848002	0.753964791	0.838717083
35	0.6	0.946062627	0.790278905	0.753198158	0.837750395
36	0.6	0.945930022	0.787775536	0.752566525	0.836822537
37	0.6	0.945803136	0.785334645	0.751815746	0.835931035
38	0.6	0.945681603	0.782953216	0.751039618	0.835073628
39	0.6	0.945565089	0.78062845	0.750383108	0.834248247
40	0.6	0.945453286	0.77835774	0.749834248	0.833452993
41	0.6	0.945345913	0.776138655	0.749140882	0.83268612
42	0.6	0.945242712	0.773968928	0.748471533	0.83194602
43	0.6	0.945143443	0.771846435	0.747898896	0.831231208
44	0.6	0.945047887	0.76976919	0.74741415	0.830540313
45	0.6	0.94495584	0.767735328	0.746776712	0.829872062
46	0.6	0.944867114	0.765743098	0.746189973	0.829225276
47	0.6	0.944781534	0.763790853	0.745683071	0.828598861
48	0.6	0.944698937	0.761877043	0.745249316	0.827991797
49	0.6	0.944619172	0.760000204	0.74466426	0.827403133
50	0.6	0.944542098	0.758158958	0.744143055	0.826831984
51	0.6	0.944467584	0.756352001	0.743688894	0.826277521
52	0.6	0.944395507	0.754578099	0.743289373	0.825738969
53	0.6	0.944325752	0.752836084	0.742759646	0.825215602
54	0.6	0.944258211	0.751124849	0.74229152	0.82470674
55	0.6	0.944192784	0.749443343	0.741880508	0.824211744
56	0.6	0.944129376	0.747790571	0.741506549	0.823730012
57	0.6	0.944067897	0.746165583	0.741029333	0.823260981
58	0.6	0.944008263	0.744567477	0.740604961	0.822804116
59	0.6	0.943950397	0.742995397	0.740229837	0.822358918
60	0.6	0.943894224	0.741448522	0.739880722	0.821924911
61	0.6	0.943839673	0.739926074	0.739447122	0.821501649
62	0.6	0.943786678	0.738427309	0.739059361	0.821088708
63	0.6	0.943735177	0.736951514	0.738714511	0.820685688
64	0.6	0.94368511	0.735498012	0.73838904	0.820292211
65	0.6	0.943636421	0.734066152	0.737992165	0.819907916
66	0.6	0.943589057	0.732655313	0.737635435	0.819532464
67	0.6	0.943542968	0.7312649	0.737316437	0.81916553
68	0.6	0.943498105	0.729894342	0.73701319	0.818806807
69	0.6	0.943454424	0.728543093	0.736647606	0.818456003
70	0.6	0.943411881	0.727210628	0.736317478	0.81811284
