# Supplementary material for: A relationship between species richness and evenness that depends on specific relative abundance distribution
Source: PeerJ. 2018 Jun 12;6:e4951. doi: 10.7717/peerj.4951 (PMC6003394; doi:10.7717/peerj.4951)
Supplement: Supplemental Information 10 — The simulated data used to conduct four S–E relationships (S–EPielou, S–EHill, S–EBulla and S–Evar) when p = 1.2 [file peerj-06-4951-s010.csv]

S	p	Epielou	Ehill	Ebulla	Evar
2	1.2	0.885250922	0.937630701	0.60653909	0.890967025
3	1.2	0.866620104	0.88743342	0.619126823	0.816622694
4	1.2	0.852710273	0.846602924	0.628731009	0.763095196
5	1.2	0.841664383	0.812634421	0.619366334	0.722769845
6	1.2	0.832536233	0.783784615	0.600309997	0.691272785
7	1.2	0.824778683	0.758855003	0.589298082	0.665951712
8	1.2	0.81804742	0.73700314	0.582627383	0.645116293
9	1.2	0.812112079	0.71762047	0.578319167	0.627641949
10	1.2	0.806811175	0.700255837	0.566606521	0.612752572
11	1.2	0.802027262	0.684566916	0.557865	0.599895546
12	1.2	0.797672344	0.670288614	0.551217904	0.588666713
13	1.2	0.79367884	0.657211949	0.546092088	0.578763578
14	1.2	0.789993761	0.64516957	0.54209865	0.569955139
15	1.2	0.78657482	0.634025599	0.535255977	0.562061859
16	1.2	0.783387745	0.62366835	0.52934053	0.554942016
17	1.2	0.780404395	0.614005017	0.524401006	0.548482183
18	1.2	0.777601381	0.604957718	0.520248143	0.542590456
19	1.2	0.774959069	0.596460522	0.51673677	0.537191542
20	1.2	0.772460815	0.588457161	0.513011148	0.532223135
21	1.2	0.770092398	0.580899271	0.508447527	0.527633211
22	1.2	0.767841571	0.573744998	0.504454161	0.523377971
23	1.2	0.765697716	0.566957907	0.500945584	0.519420259
24	1.2	0.763651568	0.560506099	0.497851929	0.515728339
25	1.2	0.761695	0.554361503	0.49511558	0.512274929
26	1.2	0.759820839	0.548499299	0.492251624	0.50903644
27	1.2	0.758022731	0.542897444	0.488871974	0.505992362
28	1.2	0.756295016	0.53753628	0.485822703	0.503124774
29	1.2	0.754632632	0.532398208	0.483064792	0.500417942
30	1.2	0.753031039	0.527467419	0.480564886	0.497857991
31	1.2	0.751486145	0.522729658	0.478294311	0.495432637
32	1.2	0.74999425	0.518172036	0.476228303	0.493130959
33	1.2	0.748552001	0.513782862	0.473542182	0.490943217
34	1.2	0.747156347	0.509551502	0.471054763	0.488860691
35	1.2	0.745804507	0.505468258	0.468762639	0.48687555
36	1.2	0.744493936	0.501524264	0.466647283	0.484980742
37	1.2	0.743222302	0.497711395	0.464692339	0.483169896
38	1.2	0.741987461	0.494022187	0.462883316	0.481437241
39	1.2	0.74078744	0.490449772	0.461029358	0.479777536
40	1.2	0.739620417	0.486987814	0.458916305	0.478186011
41	1.2	0.738484707	0.483630457	0.456943724	0.476658312
42	1.2	0.737378749	0.480372281	0.455100244	0.475190461
43	1.2	0.736301095	0.47720826	0.453375641	0.473778807
44	1.2	0.735250396	0.474133723	0.45176069	0.472420003
45	1.2	0.734225399	0.471144324	0.450247057	0.471110966
46	1.2	0.733224931	0.468236015	0.448678228	0.469848855
47	1.2	0.7322479	0.465405015	0.446939875	0.468631049
48	1.2	0.731293282	0.462647792	0.44530018	0.467455122
49	1.2	0.730360118	0.459961041	0.443752314	0.466318825
50	1.2	0.729447508	0.457341664	0.442290037	0.465220076
51	1.2	0.728554607	0.454786754	0.440907637	0.464156935
52	1.2	0.72768062	0.452293581	0.439599873	0.463127601
53	1.2	0.726824799	0.449859577	0.43831422	0.462130394
54	1.2	0.725986438	0.447482324	0.436833755	0.461163745
55	1.2	0.72516487	0.445159544	0.435426481	0.460226192
56	1.2	0.724359467	0.442889086	0.434087976	0.459316364
57	1.2	0.723569633	0.44066892	0.43281415	0.458432979
58	1.2	0.722794806	0.438497125	0.431601217	0.457574833
59	1.2	0.72203445	0.436371886	0.430445667	0.456740798
60	1.2	0.721288059	0.434291482	0.42934424	0.455929814
61	1.2	0.720555154	0.432254281	0.428121831	0.455140882
62	1.2	0.719835277	0.430258736	0.426886012	0.454373063
63	1.2	0.719127995	0.428303378	0.425703692	0.453625471
64	1.2	0.718432893	0.42638681	0.424572044	0.452897273
65	1.2	0.717749578	0.424507704	0.423488426	0.452187678
66	1.2	0.717077675	0.422664796	0.422450371	0.451495943
67	1.2	0.716416827	0.420856883	0.421455567	0.450821361
68	1.2	0.715766692	0.419082817	0.420489675	0.450163266
69	1.2	0.715126943	0.417341504	0.41938565	0.449521026
70	1.2	0.71449727	0.415631899	0.418324481	0.448894042
