# Supplementary material for: A relationship between species richness and evenness that depends on specific relative abundance distribution
Source: PeerJ. 2018 Jun 12;6:e4951. doi: 10.7717/peerj.4951 (PMC6003394; doi:10.7717/peerj.4951)
Supplement: Supplemental Information 11 — The simulated data used to conduct four S–E relationships (S–EPielou, S–EHill, S–EBulla and S–Evar) when p = 1.8 [file peerj-06-4951-s011.csv]

S	p	Epielou	Ehill	Ebulla	Evar
2	1.8	0.765796054	0.900184988	0.446209226	0.763729527
3	1.8	0.726297695	0.830657113	0.447803431	0.62567352
4	1.8	0.69709021	0.780617532	0.449194265	0.541223734
5	1.8	0.674134286	0.742944269	0.450382572	0.485435053
6	1.8	0.655352921	0.713485253	0.436423782	0.446078488
7	1.8	0.639542131	0.689742734	0.413799731	0.416859242
8	1.8	0.625944632	0.670140121	0.397822685	0.394292448
9	1.8	0.614054744	0.653636375	0.385972991	0.376315241
10	1.8	0.603518946	0.63951674	0.376856541	0.361635364
11	1.8	0.59408093	0.627273909	0.369640505	0.349404236
12	1.8	0.585549291	0.616537492	0.363797297	0.339042292
13	1.8	0.577777534	0.607030432	0.355456343	0.330140395
14	1.8	0.570651198	0.59854111	0.345951432	0.322401499
15	1.8	0.564079245	0.590904918	0.33784094	0.315604686
16	1.8	0.557988154	0.583991755	0.330842486	0.309582198
17	1.8	0.55231775	0.577697337	0.324744781	0.304204304
18	1.8	0.547018196	0.571937017	0.319386627	0.299369063
19	1.8	0.542047782	0.56664131	0.314642934	0.294995229
20	1.8	0.537371271	0.561752606	0.310415175	0.291017224
21	1.8	0.532958645	0.557222694	0.306624704	0.287381514
22	1.8	0.528784132	0.553010902	0.302253984	0.284043947
23	1.8	0.524825457	0.54908265	0.297191297	0.280967771
24	1.8	0.52106324	0.545408339	0.292579473	0.278122135
25	1.8	0.517480526	0.54196247	0.288361467	0.275480941
26	1.8	0.514062402	0.538722945	0.284489426	0.273021954
27	1.8	0.510795683	0.535670513	0.280922919	0.270726109
28	1.8	0.507668662	0.532788316	0.277627547	0.26857696
29	1.8	0.504670898	0.530061524	0.274573868	0.266560239
30	1.8	0.501793045	0.527477031	0.271736533	0.264663507
31	1.8	0.499026704	0.525023212	0.269093602	0.262875864
32	1.8	0.496364302	0.522689712	0.266625992	0.26118772
33	1.8	0.493798989	0.520467276	0.264069309	0.259590596
34	1.8	0.491324549	0.518347605	0.261016769	0.258076973
35	1.8	0.488935327	0.516323231	0.258147682	0.256640152
36	1.8	0.486626163	0.514387417	0.255446144	0.255274148
37	1.8	0.484392339	0.512534066	0.25289803	0.253973596
38	1.8	0.482229525	0.510757644	0.250490752	0.252733668
39	1.8	0.480133748	0.509053121	0.24821306	0.251550014
40	1.8	0.478101343	0.507415906	0.246054863	0.250418696
41	1.8	0.476128933	0.505841806	0.244007091	0.249336145
42	1.8	0.474213392	0.50432698	0.242061561	0.248299115
43	1.8	0.472351825	0.502867903	0.240210879	0.24730465
44	1.8	0.470541548	0.501461331	0.238448344	0.246350048
45	1.8	0.468780062	0.500104277	0.236767867	0.245432837
46	1.8	0.467065044	0.498793984	0.23511317	0.244550752
47	1.8	0.465394324	0.497527902	0.233120029	0.243701707
48	1.8	0.46376588	0.496303669	0.231213371	0.242883787
49	1.8	0.462177817	0.495119093	0.22938773	0.242095221
50	1.8	0.460628363	0.49397214	0.227638095	0.241334377
51	1.8	0.459115855	0.492860915	0.225959855	0.24059974
52	1.8	0.457638732	0.491783654	0.224348764	0.23988991
53	1.8	0.456195527	0.49073871	0.222800905	0.239203586
54	1.8	0.454784859	0.489724545	0.221312659	0.238539558
55	1.8	0.453405427	0.48873972	0.219880677	0.2378967
56	1.8	0.452056003	0.487782888	0.218501855	0.237273962
57	1.8	0.45073543	0.486852784	0.217173313	0.236670366
58	1.8	0.449442612	0.485948223	0.215892374	0.236084994
59	1.8	0.448176514	0.48506809	0.214656547	0.235516991
60	1.8	0.446936154	0.484211337	0.213463511	0.234965553
61	1.8	0.445720603	0.483376976	0.212299472	0.234429929
62	1.8	0.44452898	0.482564078	0.210922318	0.233909411
63	1.8	0.443360446	0.481771762	0.209590387	0.233403336
64	1.8	0.442214207	0.480999202	0.208301506	0.232911079
65	1.8	0.441089506	0.480245613	0.207053636	0.232432051
66	1.8	0.439985623	0.479510253	0.205844866	0.231965697
67	1.8	0.438901873	0.478792421	0.204673399	0.231511495
68	1.8	0.437837603	0.478091451	0.203537549	0.23106895
69	1.8	0.436792188	0.477406713	0.202435728	0.230637595
70	1.8	0.435765035	0.476737608	0.201366442	0.230216988
