# Supplementary material for: A relationship between species richness and evenness that depends on specific relative abundance distribution
Source: PeerJ. 2018 Jun 12;6:e4951. doi: 10.7717/peerj.4951 (PMC6003394; doi:10.7717/peerj.4951)
Supplement: Supplemental Information 12 — The simulated data used to conduct four S–E relationships (S–EPielou, S–EHill, S–EBulla and S–Evar) when p = 2.4 [file peerj-06-4951-s012.csv]

S	p	Epielou	Ehill	Ebulla	Evar
2	2.4	0.632597727	0.880958863	0.318571188	0.614694299
3	2.4	0.574900761	0.812299851	0.310528164	0.446185894
4	2.4	0.534292296	0.769449203	0.305288842	0.362665774
5	2.4	0.503701416	0.740558219	0.30157386	0.313895618
6	2.4	0.479573371	0.719894053	0.298786847	0.282027021
7	2.4	0.459900574	0.70443796	0.296610131	0.259545794
8	2.4	0.44345262	0.692470612	0.277049312	0.242800078
9	2.4	0.429427995	0.682947434	0.260857948	0.229813497
10	2.4	0.417279243	0.675199603	0.248158235	0.219425776
11	2.4	0.406617997	0.668780074	0.237922324	0.210911416
12	2.4	0.397160081	0.663379184	0.229491331	0.20379348
13	2.4	0.388692099	0.658775906	0.222423023	0.197745396
14	2.4	0.38105027	0.654808398	0.216409317	0.19253592
15	2.4	0.374106501	0.651355521	0.211228868	0.1879966
16	2.4	0.36775897	0.648324858	0.206718478	0.18400176
17	2.4	0.361925573	0.645644711	0.202755125	0.180455654
18	2.4	0.356539266	0.643258627	0.199244289	0.177284019
19	2.4	0.351544687	0.641121567	0.196112124	0.174428349
20	2.4	0.34689566	0.639197176	0.191036423	0.171841886
21	2.4	0.342553318	0.637455788	0.186029903	0.169486804
22	2.4	0.33848468	0.635872972	0.181492882	0.167332131
23	2.4	0.334661551	0.634428421	0.177362039	0.165352304
24	2.4	0.331059663	0.633105124	0.173584976	0.163525993
25	2.4	0.327657992	0.631888731	0.170117952	0.161835238
26	2.4	0.324438231	0.630767048	0.166924167	0.160264857
27	2.4	0.321384341	0.629729655	0.163972435	0.158801863
28	2.4	0.318482212	0.628767586	0.161236151	0.157435139
29	2.4	0.315719367	0.627873099	0.15869248	0.156155049
30	2.4	0.313084727	0.627039466	0.156321708	0.154953232
31	2.4	0.31056842	0.626260815	0.154106729	0.153822391
32	2.4	0.308161614	0.625531995	0.152032627	0.152756154
33	2.4	0.305856375	0.624848478	0.150086333	0.151748857
34	2.4	0.303645562	0.624206261	0.148256349	0.150795529
35	2.4	0.30152272	0.623601794	0.14653252	0.149891732
36	2.4	0.299481999	0.62303192	0.144905841	0.149033526
37	2.4	0.297518086	0.622493821	0.143368299	0.14821737
38	2.4	0.29562614	0.621984971	0.141912742	0.147440109
39	2.4	0.293801741	0.621503103	0.140136103	0.146698902
40	2.4	0.29204084	0.62104618	0.138171511	0.145991157
41	2.4	0.290339726	0.620612358	0.136304254	0.145314552
42	2.4	0.288694984	0.620199973	0.134527259	0.144666961
43	2.4	0.287103474	0.619807507	0.132834124	0.144046499
44	2.4	0.285562291	0.61943359	0.131219036	0.143451391
45	2.4	0.284068751	0.619076971	0.129676711	0.142880019
46	2.4	0.282620373	0.618736501	0.12820233	0.142330962
47	2.4	0.281214847	0.61841114	0.126791492	0.141802836
48	2.4	0.279850033	0.618099926	0.125440167	0.141294419
49	2.4	0.278523936	0.61780198	0.124144661	0.140804573
50	2.4	0.277234697	0.617516492	0.122901578	0.140332245
51	2.4	0.275980581	0.617242718	0.121707794	0.139876463
52	2.4	0.274759966	0.616979969	0.120560428	0.13943633
53	2.4	0.273571335	0.61672761	0.119456818	0.139011014
54	2.4	0.272413265	0.616485051	0.118394505	0.138599737
55	2.4	0.271284423	0.616251748	0.117371208	0.138201784
56	2.4	0.270183555	0.616027195	0.116384813	0.137816481
57	2.4	0.269109482	0.615810922	0.115433356	0.137443205
58	2.4	0.268061095	0.61560249	0.114515009	0.137081372
59	2.4	0.267037349	0.615401493	0.113628071	0.136730434
60	2.4	0.266037257	0.61520755	0.112770955	0.136389885
61	2.4	0.265059887	0.615020306	0.111942178	0.136059243
62	2.4	0.264104361	0.614839429	0.111140356	0.13573806
63	2.4	0.263169845	0.614664608	0.110364192	0.135425918
64	2.4	0.26225555	0.614495554	0.109612473	0.135122416
65	2.4	0.261360731	0.614331992	0.108884059	0.134827182
66	2.4	0.260484677	0.614173667	0.108116983	0.134539867
67	2.4	0.259626718	0.614020338	0.107202946	0.134260141
68	2.4	0.258786213	0.613871778	0.106316031	0.133987688
69	2.4	0.257962555	0.613727775	0.105455048	0.133722213
70	2.4	0.257155167	0.613588129	0.104618875	0.133463441
